# Supplementary material for: Analysis of Diffusion Tensor Imaging Data From the UK Biobank Confirms Dosage Effect of 15q11.2 Copy Number Variation on White Matter and Shows Association With Cognition
Source: Biol Psychiatry. 2021 Sep 1;90(5):307–16. doi: 10.1016/j.biopsych.2021.02.969 (PMC8343146; doi:10.1016/j.biopsych.2021.02.969)
Supplement: Supplement 2 [file mmc2.xlsx]

## Sheet: TableS1
Number of individuals excluded from analysis.					Number of individuals excluded per condition. NOTE: there might be some overlap between hospital and self-report, and the same individual might have more than one condition.
	15q11.2 Del	15q11.2 Dup	NoCNV			whole sample			Imaging sample
	whole sample					15q11.2 Del	15q11.2 Dup	NoCNV	15q11.2 Del	15q11.2 Dup	NoCNV
Total Number of carriers	1748	2285	445623		dementia_hospital	5	9	1281	0	1	6
After selecting only White British and Irish	1611	1950	391967		downs_syndrome_hospital	0	0	6	0	0	0
After removing neurological/psychiatric conditions	1468	1752	358257		stroke_hospital	27	43	9087	0	4	285
	Imaging sample				brain_pathology_hospital	4	8	1534	0	0	55
Total Number of carriers	115	148	33394		cerebral_palsy_hospital	0	2	131	0	0	2
After selecting only White British and Irish	105	127	30387		ms_hospital	5	8	1465	0	0	77
After removing neurological/psychiatric conditions	102	113	28951		neurodegenerative_hospital	3	6	757	0	0	8
					alzheimers_hospital	3	1	383	0	0	0
					parkinsons_hospital	3	6	1113	0	0	15
					motoneurondisease_hospital	1	1	204	0	0	0
					huntington_hospital	0	0	17	0	0	1
					mental_retardation_hospital	1	1	166	0	0	0
					other_mooddyst_cyclo_other_hospital	0	2	114	0	0	8
Abbreviations					depression_hospital	55	82	11293	1	5	466
Del = Deletion					bipolar_hospital	7	5	983	0	1	40
Dup = Duplication					other_psychosis_hospital	5	1	407	0	0	10
NoCNV = no pathogenic CNVs					schizoaffective_hospital	1	0	126	0	0	5
					schizophrenia_hospital	2	1	501	0	0	9
					drugs_hospital	1	3	339	0	0	1
					alcoholism_hospital	13	26	5076	1	2	142
					stroke_self_report	35	45	7503	1	3	456
					cerebral_palsy_self_report	1	2	129	0	0	2
					subs_abuse_dep_self_report	0	0	43	0	0	2
					opiod_dependency_self_report	1	0	21	0	0	0
					oh_dependency_self_report	4	4	608	0	1	25
					bipolar_self_report	5	8	1080	0	1	71
					schizophrenia_self_report	1	1	420	0	0	9
					dementia_self_report	2	1	111	0	0	8
					parkinsons_self_report	2	2	743	0	0	35
					ms_self_report	5	8	1440	0	0	97
					motoneurondisease_self_report	0	0	46	0	0	6
					degenerative_neurological_self_report	0	2	138	0	0	4

## Sheet: TableS2
List of the 93 CNVs excluded, which have previously been associated with neurodevelopmental disorders.
Syndrome	Locus	Critical/Unique Sequence Region (hg19)
1p36 del (GABRD)	1p36	chr1:0-2500000
1p36 dup (GABRD)	1p36	chr1:0-2500000
TAR del	1q21.1	chr1:145,394,955-145,807,817
TAR dup	1q21.1	chr1:145,394,955-145,807,817
1q21.1 del	1q21.1	chr1:146,527,987-147,394,444
1q21.1 dup	1q21.1	chr1:146,527,987-147,394,444
NRXN1 del	2p16.3	chr2:50145643-51259674
2q11.2 del (LMAN2L, ARID5A)	2q11.2	chr2:96,742,409-97,677,516
2q11.2 dup (LMAN2L,ARID5A)	2q11.2	chr2:96,742,409-97,677,516
2q13 del (NPHP1)	2q13	chr2:110,862,716-110,983,948
2q13 dup (NPHP1)	2q13	chr2:110,862,716-110,983,948
2q13 del	2q13	chr2:111,394,040-112,012,649
2q13 dup	2q13	chr2:111,394,040-112,012,649
2q21.1 del	2q21.1	chr2:131,481,308-131,930,677
2q21.1 dup	2q21.1	chr2:131,481,308-131,930,677
2q37 del (HDAC4)	2q37	chr2:239,716,679-243,199,373
2q37 dup (HDAC4)	2q37	chr2:239,716,679-243,199,373
3q29 del	3q29	chr3:195,720,167-197,354,826
3q29 dup	3q29	chr3:195,720,167-197,354,826
Wolf-Hirschhorn del	4p16.3	chr4:1,552,030-2,091,303
Wolf-Hirschhorn dup	4p16.3	chr4:1,552,030-2,091,303
Sotos syndrome del	5q35	chr5:175,720,924-177,052,594
5q35 dup	5q35	chr5:175,720,924-177,052,594
6q16 del (SIM1)	6q16	chr6:100,836,750-100,911,811
6q16 dup (SIM1)	6q16	chr6:100,836,750-100,911,811
Williams-Beuren syndrome (WBS) del	7q11.23	chr7:72,744,915-74,142,892
WBS dup	7q11.23	chr7:72,744,915-74,142,892
7q11.23 distal del (1.2-Mb)	7q11.23	chr7:75,138,294-76,064,412
7q11.23 distal dup (1.2-Mb)	7q11.23	chr7:75,138,294-76,064,412
8p23.1 del	8p23.1	chr8:8,098,990-11,872,558
8p23.1 dup	8p23.1	chr8:8,098,990-11,872,558
9q34 del (EHMT1)	9q34	chr9:140,513,444-140,730,578
9q34 dup (EHMT1)	9q34	chr9:140,513,444-140,730,578
10q11.21q11.23 del	10q11.21q11.23	chr10:49,390,199-51,058,796
10q11.21q11.23 dup	10q11.21q11.23	chr10:49,390,199-51,058,796
10q23 del (NRG3, GRID1)	10q22q23	chr10:82,045,472-88,931,651
10q23 dup (NRG3, GRID1)	10q22q23	chr10:82,045,472-88,931,651
Potocki-Shaffer syndrome del (EXT2)	11p11.2	chr11:43,940,000-46,020,000
11p11.2 dup (EXT2)	11p11.2	chr11:43,940,000-46,020,000
13q12 del (CRYL1)	13q12	chr13:20,977,806-21,100,012
13q12 dup (CRYL1)	13q12	chr13:20,977,806-21,100,012
13q12.12 del	13q12.12	chr13:23,555,358-24,884,622
13q12.12 dup	13q12.12	chr13:23,555,358-24,884,622
15q11.2 del BP1-BP2	15q11.2	chr15:22,805,313-23,094,530
15q11.2 dup BP1-BP2	15q11.2	chr15:22,805,313-23,094,530
Prader-Willi syndrome/Angelman syndrome (PWS/AS) del	15q11.2q12	chr15:22,805,313-28390339
PWS/AS dup	15q11.2q12	chr15:22,805,313-28390339
15q11q13 del BP3-BP4 (APBA2, TJP1)	15q13.1q13.2	chr15:29,161,368-30,375,967
15q11q13 dup BP3-BP4 (APBA2, TJP1)	15q13.1q13.2	chr15:29,161,368-30,375,967
15q11q13 del BP3-BP5	15q13.1q13.3	chr15:29,161,368-32462776
15q11q13 dup BP3-BP5	15q13.1q13.3	chr15:29,161,368-32462776
15q13.3 del BP4-BP5	15q13.3	chr15:31,080,645-32,462,776
15q13.3 dup BP4-BP5	15q13.3	chr15:31,080,645-32,462,776
15q13.3 del (CHRNA7)	15q13.3	chr15:32,017,070-32,453,068
15q13.3 dup (CHRNA7)	15q13.3	chr15:32,017,070-32,453,068
15q24 del	15q24	chr15:72900171-78151253
15q24 dup	15q24	chr15:72900171-78151253
15q25 del	15q25.2	chr15:83,219,735-85,722,039
15q25 dup	15q25.2	chr15:83,219,735-85,722,039
Rubinstein-Taybi del (CREBBP)	16p13.3	chr16:3,775,056-3,930,121
Rubinstein-Taybi dup (CREBBP)	16p13.3	chr16:3,775,056-3,930,121
16p13.11 del	16p13.11	chr16:15,511,655-16,293,689
16p13.11 dup	16p13.11	chr16:15,511,655-16,293,689
16p12.2-p11.2 del (7.1-8.7Mb)	16p11.2p12.1	chr16:21,596,415-28,347,808
16p12.2-p11.2 dup (7.1-8.7Mb)	16p11.2p12.1	chr16:21,596,415-28,347,808
16p12.1 del (520kb)	16p12.1	chr16:21,950,135-22,431,889
16p12.1 dup (520kb)	16p12.1	chr16:21,950,135-22,431,889
16p11.2 distal del (220kb)	16p11.2	chr16:28,823,196-29,046,783
16p11.2 distal dup (220kb)	16p11.2	chr16:28,823,196-29,046,783
16p11.2 del (593kb)	16p11.2	chr16:29,650,840-30,200,773
16p11.2 dup (593kb)	16p11.2	chr16:29,650,840-30,200,773
17p13.3 del (YWHAE)	17p13.3	chr17:1,247,834-1,303,556
17p13.3 dup (YWHAE)	17p13.3	chr17:1,247,834-1,303,556
17p13.3 del (PAFAH1B1)	17p13.3	chr17:2,496,923-2,588,909
17p13.3 dup (PAFAH1B1)	17p13.3	chr17:2,496,923-2,588,909
Hereditary Neuropathy with Pressure Palsies del (HNPP)	17p12	chr17:14,141,387-15,426,961
Charcot-Marie-Tooth disease type 1A dup (CMT1A)	17p12	chr17:14,141,387-15,426,961
Smith-Magenis syndrome del	17p11.2	chr17:16,812,771-20,211,017
Potocki-Lupski syndrome dup	17p11.2	chr17:16,812,771-20,211,017
17q11.2 del (NF1)	17q11.2	chr17:29,107,491-30,265,075
17q11.2 dup (NF1)	17q11.2	chr17:29,107,491-30,265,075
Renal cysts and diabetes syndrome del (RCAD)	17q12	chr17:34,815,904-36,217,432
17q12 dup	17q12	chr17:34,815,904-36,217,432
17q21.31 del	17q21.31	chr17:43,705,356-44,164,691
17q21.31 dup	17q21.31	chr17:43,705,356-44,164,691
17q23.1q23.2 del	17q23.1q23.2	chr17:58,302,389-60,289,141
17q23.1q23.2 dup	17q23.1q23.2	chr17:58,302,389-60,289,141
22q11.2 del	22q11.2	chr22:19,037,332-21,466,726
22q11.2 dup	22q11.2	chr22:19,037,332-21,466,726
22q11.2 distal del	22q11.2	chr22:21,920,127-23,653,646
22q11.2 distal dup	22q11.2	chr22:21,920,127-23,653,646
SHANK3 del	22q13	chr22:51113070-51171640
SHANK3 dup	22q13	chr22:51113070-51171640

## Sheet: TableS3
Critical region coordinates, calling criteria, and number of genes hit for the 15q11.2 BP1-BP2 copy number variant in the UK Biobank Sample.
CNV	Locus	Critical/Unique	N Bialleleic	PSD Genes (from 685 PSD genes)	Calling criteria	N genes
		Sequence Region (hg19)	Axiom probes
15q11.2 BP1-BP2	15q11.2	chr15:22,805,313-23,094,530	145	CYFIP1	Size >50% of critical region	4

## Sheet: TableS4
Number of extreme values excluded in each white matter tract. SD = standard deviation, del = deletion, dup = duplication, NoCNV = no pathogenic CNVs, FA = fractional anisotropy, AD = axial diffusivity, RD = radial diffusivity, MD = mean diffusivity.
	FA								AD								RD								MD
	15q11.2 Del		15q11.2 Dup		NoCNV				15q11.2 Del		15q11.2 Dup		NoCNV				15q11.2 Del		15q11.2 Dup		NoCNV				15q11.2 Del		15q11.2 Dup		NoCNV
	<2.5*SD	>2.5*SD	<2.5*SD	>2.5*SD	<2.5*SD	>2.5*SD	Chi-square	p-value	<2.5*SD	>2.5*SD	<2.5*SD	>2.5*SD	<2.5*SD	>2.5*SD	Chi-square	p-value	<2.5*SD	>2.5*SD	<2.5*SD	>2.5*SD	<2.5*SD	>2.5*SD	Chi-square	p-value	<2.5*SD	>2.5*SD	<2.5*SD	>2.5*SD	<2.5*SD	>2.5*SD	Chi-square	p-value
GenuCC	1	0	3	0	526	14	0.82	0.69	2	0	1	0	213	143	0.56	0.8	0	1	0	2	6	590	0.63	0.79	0	2	1	1	30	499	0.01	1
BodyCC	1	0	3	0	488	28	0.89	0.68	1	0	1	0	237	90	0.08	1	0	2	1	2	10	504	0.52	0.85	0	2	1	0	84	425	0.52	0.65
SpleniumCC	1	0	2	0	373	45	0.24	1	0	0	1	0	136	173	1.14	0.71	1	0	0	1	24	415	0.49	0.76	1	0	2	1	39	402	1.26	0.61
fornix	2	0	2	0	523	1	0.01	1	0	2	1	3	15	693	0.67	0.77	0	2	0	3	0	918	0.58	0.79	0	2	0	3	0	859	0.4	0.88
CST_R	0	1	1	0	222	38	0.01	1	0	2	1	1	20	501	0.02	1	0	1	0	2	4	567	0.54	0.82	0	1	1	1	6	587	0.62	0.83
CST_L	0	0	1	1	275	65	1.56	0.47	0	1	1	4	32	439	5.75	0.06	0	1	0	1	7	539	1.06	0.59	0	1	0	3	8	509	0.86	0.67
ALIC_R	1	0	2	0	397	51	0.25	0.94	0	1	1	1	76	417	0.42	0.92	0	4	1	2	11	675	1.09	0.63	0	4	1	2	32	713	0.74	0.69
ALIC_L	1	0	3	0	414	71	0.96	0.63	0	3	1	1	86	480	0.54	0.81	0	2	0	4	8	711	0.63	0.75	0	3	1	1	23	692	0.32	0.89
PLIC_R	0	1	1	1	29	107	0.26	1	1	1	1	0	166	176	0.61	0.79	1	1	1	0	143	335	0.47	0.85	0	1	1	0	187	294	0.7	0.76
PLIC_L	0	1	1	0	228	148	0.23	1	0	0	2	0	194	172	1.54	0.47	2	0	0	0	201	254	1.9	0.43	2	0	2	1	272	219	0.66	0.77
ACR_R	0	2	1	0	308	112	0.44	0.74	0	1	2	1	107	359	1.03	0.62	0	2	0	1	8	556	0.67	0.75	0	2	1	1	22	568	0.04	1
ACR_L	0	1	1	0	299	111	0.36	0.84	0	2	2	1	100	393	0.65	0.79	0	2	0	3	6	572	0.25	0.94	0	2	1	3	21	585	1.16	0.59
SCR_R	1	0	0	1	279	158	0.49	0.78	0	1	1	1	92	443	0.43	0.88	0	2	1	2	21	485	0.6	0.76	0	1	1	1	56	508	0.52	0.87
SCR_L	1	1	1	0	250	156	0.45	0.74	0	0	0	1	68	482	2.59	0.28	0	2	0	2	22	530	0.01	1	0	2	1	1	38	556	0.05	1
PCR_R	2	0	2	2	384	131	2.01	0.43	0	2	1	1	19	634	0.16	0.93	0	2	1	2	7	654	0.12	1	0	2	1	2	8	679	0.11	1
PCR_L	2	0	1	1	358	130	0.05	1	0	2	0	1	21	656	1.11	0.6	0	1	0	1	5	635	1.63	0.45	0	2	0	1	8	669	1.1	0.61
PTR_R	0	0	4	0	449	24	4.24	0.08	0	1	2	1	166	227	1.52	0.65	0	1	0	3	7	590	0.79	0.63	0	2	0	2	20	545	0.02	1
PTR_L	0	0	1	0	474	33	2.31	0.36	0	0	1	2	182	309	2.39	0.26	0	1	0	2	8	604	0.7	0.77	0	1	0	3	12	592	0.66	0.78
SStratum_R	0	0	2	2	282	79	6.09	0.06	1	1	1	0	155	194	0.58	0.79	0	0	0	1	38	440	2.12	0.38	0	1	1	2	59	383	1.16	0.63
SStratum_L	1	1	1	0	280	82	0.54	0.77	0	0	0	0	154	182	2.52	0.29	1	1	0	1	33	394	0.44	0.84	0	1	0	1	43	357	0.32	0.91
ExtC_R	0	0	2	0	376	86	1.68	0.51	0	2	0	3	52	520	0.27	0.92	0	1	0	2	16	618	0.79	0.78	0	1	0	3	20	657	0.87	0.74
ExtC_L	0	0	2	0	349	103	1.65	0.5	1	2	0	1	63	499	1.2	0.52	0	1	0	5	22	597	3.47	0.15	0	2	0	3	20	640	0.18	1
Cing_CG_R	1	1	1	1	272	106	0.52	0.71	0	0	1	0	250	140	1.57	0.58	0	1	1	1	118	286	0.24	1	0	0	2	0	259	290	1.98	0.46
Cing_CG_L	1	0	1	0	287	91	0.24	1	0	1	2	0	283	99	0.27	0.89	0	1	1	1	95	325	0.24	1	0	2	2	0	206	344	0.01	1
Cing_HIP_R	0	2	0	1	268	123	0.47	0.74	0	0	1	1	190	143	1.57	0.43	1	1	1	0	85	294	0.49	0.78	0	1	1	0	107	263	0.21	1
Cing_HIP_L	2	0	1	2	290	123	1.4	0.61	3	0	3	0	187	156	4.69	0.09	0	1	0	3	57	339	1.49	0.65	1	1	1	2	85	290	1.96	0.31
SLF_R	2	0	2	0	343	99	0.17	1	0	1	1	0	134	333	0.63	0.75	0	1	0	3	21	505	0.84	0.68	0	1	1	2	30	524	0.8	0.68
SLF_L	1	0	1	2	455	166	0.8	0.7	0	2	1	1	127	351	0.07	1	0	3	0	1	11	508	1.29	0.51	0	3	0	1	24	531	1.21	0.5
UncF_R	0	1	0	0	239	133	0.22	1	1	1	1	2	127	215	2.6	0.3	1	0	0	2	83	343	0.24	1	1	1	0	1	89	309	0.46	0.72
UncF_L	0	1	2	0	239	131	0.2	0.87	1	0	1	3	116	253	4.64	0.09	0	2	0	1	78	314	0.47	0.74	0	2	1	3	105	291	4.16	0.1

## Sheet: TableS5
Effects of 15q11.2 BP1-BP2 copy number variant on TBSS-derived measures. pFDR shows the p-values from the TukeyHSD pairwise comparisons after FDR correction, where p<0.05 was considered significant. del = deletion, dup = duplication, NoCNV = no pathogenic CNVs.
Participants with neurological conditions were excluded in this analysis									Participants with neurological conditions were included in this analysis
	del vs NoCNV		dup vs NoCNV		del vs dup					del vs NoCNV		dup vs NoCNV		del vs dup
Regions	DTI	pFDR	DTI	pFDR	DTI	pFDR			Regions	DTI	pFDR	DTI	pFDR	DTI	pFDR
GenuCC	FA	0.971978	FA	0.0637055	FA	0.208062			GenuCC	FA	0.904043	FA	0.0925833	FA	0.217895				significant both before and after exclusion of participants with neurological conditions
BodyCC	FA	0.947302	FA	0.198696	FA	0.480667			BodyCC	FA	0.983782	FA	0.154061	FA	0.388666				significant only when exlcuding participants without neurological condiitons
SpleniumCC	FA	0.971978	FA	0.308117	FA	0.512092			SpleniumCC	FA	0.935146	FA	0.252978	FA	0.587762				significant only when including participants with neurological conditions
fornix	FA	0.053832	FA	0.149008	FA	0.0168251			fornix	FA	0.0794485	FA	0.38807	FA	0.0509139
CST_R	FA	0.960879	FA	0.0637055	FA	0.256226			CST_R	FA	0.983782	FA	0.12478	FA	0.338833
CST_L	FA	0.570009	FA	0.550687	FA	0.992721			CST_L	FA	0.62182	FA	0.801428	FA	0.904043
ALIC_R	FA	0.162693	FA	0.262688	FA	0.063126			ALIC_R	FA	0.107293	FA	0.264163	FA	0.0509139
ALIC_L	FA	0.0362369	FA	0.306776	FA	0.0212986			ALIC_L	FA	0.0262591	FA	0.36091	FA	0.022554			Imaging measures
PLIC_R	FA	0.210122	FA	0.148679	FA	0.0494229			PLIC_R	FA	0.217895	FA	0.216844	FA	0.0621159			FA	Fractional Anisotropy
PLIC_L	FA	0.0394224	FA	0.198696	FA	0.0173917			PLIC_L	FA	0.0495178	FA	0.23722	FA	0.022554			AD	Axial Diffusivity
ACR_R	FA	0.810471	FA	0.403527	FA	0.806078			ACR_R	FA	0.904043	FA	0.537514	FA	0.815131			RD	Radial Diffusivity
ACR_L	FA	0.756188	FA	0.746865	FA	0.992721			ACR_L	FA	0.771477	FA	0.724972	FA	0.983382			MD	Mean Diffusivity
SCR_R	FA	0.292979	FA	0.926552	FA	0.599432			SCR_R	FA	0.331632	FA	0.956924	FA	0.454998
SCR_L	FA	0.512998	FA	0.988555	FA	0.670281			SCR_L	FA	0.527669	FA	0.983382	FA	0.709285
PCR_R	FA	0.756188	FA	0.355256	FA	0.810471			PCR_R	FA	0.834029	FA	0.587762	FA	0.904043
PCR_L	FA	0.949365	FA	0.221668	FA	0.403527			PCR_L	FA	0.904043	FA	0.331632	FA	0.451869
PTR_R	FA	0.0212986	FA	0.720414	FA	0.0401713			PTR_R	FA	0.0495178	FA	0.852886	FA	0.0925833
PTR_L	FA	0.0662099	FA	0.971978	FA	0.194302			PTR_L	FA	0.129878	FA	0.973527	FA	0.331632
SStratum_R	FA	0.659136	FA	0.34087	FA	0.86093			SStratum_R	FA	0.76734	FA	0.374839	FA	0.815131
SStratum_L	FA	0.403527	FA	0.827946	FA	0.762955			SStratum_L	FA	0.58022	FA	0.740495	FA	0.925494
ExtC_R	FA	0.233453	FA	0.985326	FA	0.459719			ExtC_R	FA	0.140995	FA	0.976838	FA	0.305301
ExtC_L	FA	0.0637055	FA	0.985029	FA	0.210044			ExtC_L	FA	0.0519229	FA	0.904043	FA	0.107293
Cing_CG_R	FA	0.321048	FA	0.0280556	FA	0.0212986			Cing_CG_R	FA	0.316757	FA	0.0603169	FA	0.0475159
Cing_CG_L	FA	0.793788	FA	0.0576154	FA	0.11548			Cing_CG_L	FA	0.71825	FA	0.056661	FA	0.0925833
Cing_HIP_R	FA	0.136515	FA	0.00978326	FA	0.00351736			Cing_HIP_R	FA	0.146904	FA	0.022554	FA	0.010755
Cing_HIP_L	FA	0.00915218	FA	0.0247158	FA	0.000239345			Cing_HIP_L	FA	0.0139568	FA	0.0509139	FA	0.00146519
SLF_R	FA	0.162693	FA	0.228501	FA	0.922592			SLF_R	FA	0.231955	FA	0.317985	FA	0.909068
SLF_L	FA	0.536861	FA	0.126196	FA	0.74129			SLF_L	FA	0.534619	FA	0.242757	FA	0.882461
UncF_R	FA	0.0662099	FA	0.793788	FA	0.116139			UncF_R	FA	0.0678029	FA	0.729139	FA	0.0925833
UncF_L	FA	0.857531	FA	0.844837	FA	0.992721			UncF_L	FA	0.860475	FA	0.76734	FA	0.971414
GenuCC	AD	0.18937	AD	0.853417	AD	0.533563			GenuCC	AD	0.242757	AD	0.76734	AD	0.656153
BodyCC	AD	0.00351736	AD	0.845985	AD	0.0570138			BodyCC	AD	0.010755	AD	0.792799	AD	0.0703771
SpleniumCC	AD	0.00973428	AD	0.63874	AD	0.152242			SpleniumCC	AD	0.010755	AD	0.771695	AD	0.0987857
fornix	AD	0.0637055	AD	0.160967	AD	0.0212986			fornix	AD	0.0902154	AD	0.245915	AD	0.046778
CST_R	AD	0.92644	AD	0.150022	AD	0.292979			CST_R	AD	0.969396	AD	0.129878	AD	0.329948
CST_L	AD	0.322076	AD	0.0532193	AD	0.0345073			CST_L	AD	0.331632	AD	0.0495178	AD	0.0376128
ALIC_R	AD	0.0362369	AD	0.615024	AD	0.0437439			ALIC_R	AD	0.0495178	AD	0.618638	AD	0.0509139
ALIC_L	AD	0.11548	AD	0.63874	AD	0.112234			ALIC_L	AD	0.0902154	AD	0.709285	AD	0.0981243
PLIC_R	AD	0.11548	AD	0.785924	AD	0.156689			PLIC_R	AD	0.0940832	AD	0.76734	AD	0.129251
PLIC_L	AD	0.0212986	AD	0.922592	AD	0.0662099			PLIC_L	AD	0.0215767	AD	0.89523	AD	0.0520531
ACR_R	AD	0.762955	AD	0.86093	AD	0.93486			ACR_R	AD	0.749533	AD	0.92875	AD	0.901796
ACR_L	AD	0.310806	AD	0.909876	AD	0.644283			ACR_L	AD	0.473962	AD	0.904043	AD	0.76734
SCR_R	AD	0.615024	AD	0.922592	AD	0.668452			SCR_R	AD	0.519963	AD	0.850756	AD	0.519725
SCR_L	AD	0.705673	AD	0.922592	AD	0.859413			SCR_L	AD	0.76734	AD	0.937989	AD	0.904043
PCR_R	AD	0.789798	AD	0.690373	AD	0.953814			PCR_R	AD	0.742955	AD	0.801428	AD	0.956924
PCR_L	AD	0.922592	AD	0.580057	AD	0.657695			PCR_L	AD	0.933619	AD	0.588933	AD	0.674173
PTR_R	AD	0.86093	AD	0.221668	AD	0.615024			PTR_R	AD	0.956924	AD	0.0495178	AD	0.231955
PTR_L	AD	0.756188	AD	0.746865	AD	0.615024			PTR_L	AD	0.642171	AD	0.550844	AD	0.388666
SStratum_R	AD	0.884951	AD	0.282967	AD	0.660065			SStratum_R	AD	0.976838	AD	0.202883	AD	0.470085
SStratum_L	AD	0.922592	AD	0.51657	AD	0.782385			SStratum_L	AD	0.949839	AD	0.360427	AD	0.519963
ExtC_R	AD	0.827946	AD	0.656151	AD	0.922592			ExtC_R	AD	0.983782	AD	0.745718	AD	0.815131
ExtC_L	AD	0.782385	AD	0.900923	AD	0.756188			ExtC_L	AD	0.759954	AD	0.901796	AD	0.732559
Cing_CG_R	AD	0.550687	AD	0.173643	AD	0.134969			Cing_CG_R	AD	0.445046	AD	0.242757	AD	0.129878
Cing_CG_L	AD	0.956489	AD	0.615024	AD	0.718416			Cing_CG_L	AD	0.709285	AD	0.502928	AD	0.389632
Cing_HIP_R	AD	0.926242	AD	0.408641	AD	0.718416			Cing_HIP_R	AD	0.976821	AD	0.519963	AD	0.749533
Cing_HIP_L	AD	0.282967	AD	0.844031	AD	0.327492			Cing_HIP_L	AD	0.349672	AD	0.976821	AD	0.512708
SLF_R	AD	0.0890876	AD	0.784125	AD	0.408641			SLF_R	AD	0.129878	AD	0.92875	AD	0.371548
SLF_L	AD	0.240164	AD	0.977523	AD	0.409515			SLF_L	AD	0.444491	AD	0.904043	AD	0.49775
UncF_R	AD	0.782385	AD	0.111141	AD	0.162693			UncF_R	AD	0.720685	AD	0.0940832	AD	0.129878
UncF_L	AD	0.111141	AD	0.844837	AD	0.407337			UncF_L	AD	0.129878	AD	0.820917	AD	0.454998
GenuCC	RD	0.833908	RD	0.132552	RD	0.209588			GenuCC	RD	0.76734	RD	0.195753	RD	0.242757
BodyCC	RD	0.282967	RD	0.198696	RD	0.070632			BodyCC	RD	0.274254	RD	0.245915	RD	0.0925833
SpleniumCC	RD	0.690373	RD	0.483616	RD	0.367161			SpleniumCC	RD	0.74203	RD	0.527669	RD	0.444491
fornix	RD	0.0212986	RD	0.209588	RD	0.00978326			fornix	RD	0.0460084	RD	0.349672	RD	0.0262591
CST_R	RD	0.827946	RD	0.988555	RD	0.86093			CST_R	RD	0.76734	RD	0.956924	RD	0.886757
CST_L	RD	0.337854	RD	0.762955	RD	0.322076			CST_L	RD	0.519963	RD	0.58022	RD	0.331632
ALIC_R	RD	0.44455	RD	0.170585	RD	0.111141			ALIC_R	RD	0.244086	RD	0.190773	RD	0.0638901
ALIC_L	RD	0.391289	RD	0.644283	RD	0.283652			ALIC_L	RD	0.331632	RD	0.647345	RD	0.251177
PLIC_R	RD	0.340547	RD	0.11548	RD	0.063126			PLIC_R	RD	0.355479	RD	0.190773	RD	0.0925833
PLIC_L	RD	0.201584	RD	0.11619	RD	0.0385378			PLIC_L	RD	0.245915	RD	0.140953	RD	0.056661
ACR_R	RD	0.924241	RD	0.670281	RD	0.720414			ACR_R	RD	0.860475	RD	0.76734	RD	0.729139
ACR_L	RD	0.971978	RD	0.941378	RD	0.985326			ACR_L	RD	0.911393	RD	0.978415	RD	0.956924
SCR_R	RD	0.756188	RD	0.907547	RD	0.922592			SCR_R	RD	0.801428	RD	0.937989	RD	0.92875
SCR_L	RD	0.92644	RD	0.909876	RD	0.985326			SCR_L	RD	0.967969	RD	0.904043	RD	0.971414
PCR_R	RD	0.705673	RD	0.810471	RD	0.92754			PCR_R	RD	0.801428	RD	0.904043	RD	0.956924
PCR_L	RD	0.746865	RD	0.705673	RD	0.988555			PCR_L	RD	0.803754	RD	0.76734	RD	0.983782
PTR_R	RD	0.0326848	RD	0.356219	RD	0.0227925			PTR_R	RD	0.0560439	RD	0.444491	RD	0.0495178
PTR_L	RD	0.0616634	RD	0.756188	RD	0.0919694			PTR_L	RD	0.0940832	RD	0.868929	RD	0.162672
SStratum_R	RD	0.738588	RD	0.985326	RD	0.827946			SStratum_R	RD	0.788167	RD	0.922749	RD	0.771695
SStratum_L	RD	0.368796	RD	0.922592	RD	0.483616			SStratum_L	RD	0.451869	RD	0.978415	RD	0.587762
ExtC_R	RD	0.427649	RD	0.940007	RD	0.698403			ExtC_R	RD	0.370232	RD	0.983782	RD	0.536042
ExtC_L	RD	0.292979	RD	0.604828	RD	0.844837			ExtC_L	RD	0.253167	RD	0.788167	RD	0.662918
Cing_CG_R	RD	0.283652	RD	0.166683	RD	0.0662099			Cing_CG_R	RD	0.319822	RD	0.223802	RD	0.0925833
Cing_CG_L	RD	0.793788	RD	0.0904455	RD	0.152242			Cing_CG_L	RD	0.788167	RD	0.101271	RD	0.176056
Cing_HIP_R	RD	0.0414157	RD	0.0371248	RD	0.00351736			Cing_HIP_R	RD	0.056661	RD	0.056661	RD	0.010755
Cing_HIP_L	RD	0.0374244	RD	0.476039	RD	0.0362369			Cing_HIP_L	RD	0.0495178	RD	0.375976	RD	0.040406
SLF_R	RD	0.34087	RD	0.478645	RD	0.922592			SLF_R	RD	0.406471	RD	0.587762	RD	0.904043
SLF_L	RD	0.87428	RD	0.249368	RD	0.644283			SLF_L	RD	0.886757	RD	0.38807	RD	0.76734
UncF_R	RD	0.0662099	RD	0.94531	RD	0.249368			UncF_R	RD	0.0560439	RD	0.983782	RD	0.174475
UncF_L	RD	0.0557474	RD	0.863574	RD	0.116139			UncF_L	RD	0.0638901	RD	0.969396	RD	0.217895
GenuCC	MD	0.249368	MD	0.208062	MD	0.0662099			GenuCC	MD	0.245915	MD	0.440198	MD	0.129878
BodyCC	MD	0.0212986	MD	0.240164	MD	0.0116829			BodyCC	MD	0.0215767	MD	0.242814	MD	0.010755
SpleniumCC	MD	0.0553807	MD	0.756188	MD	0.0811669			SpleniumCC	MD	0.0638901	MD	0.709285	MD	0.0877162
fornix	MD	0.0280556	MD	0.152242	MD	0.00978326			fornix	MD	0.0495178	MD	0.252207	MD	0.0236727
CST_R	MD	0.986475	MD	0.756188	MD	0.853417			CST_R	MD	0.949839	MD	0.674173	MD	0.860578
CST_L	MD	0.282967	MD	0.173481	MD	0.0662099			CST_L	MD	0.316829	MD	0.107293	MD	0.056661
ALIC_R	MD	0.922592	MD	0.610169	MD	0.827946			ALIC_R	MD	0.961021	MD	0.584015	MD	0.792799
ALIC_L	MD	0.989008	MD	0.615024	MD	0.762955			ALIC_L	MD	0.983782	MD	0.599017	MD	0.76734
PLIC_R	MD	0.989982	MD	0.44455	MD	0.670281			PLIC_R	MD	0.967969	MD	0.58022	MD	0.788167
PLIC_L	MD	0.690373	MD	0.459396	MD	0.922592			PLIC_L	MD	0.566845	MD	0.527669	MD	0.983782
ACR_R	MD	0.85927	MD	0.810471	MD	0.758601			ACR_R	MD	0.788876	MD	0.969396	MD	0.815131
ACR_L	MD	0.793788	MD	0.922592	MD	0.922592			ACR_L	MD	0.76734	MD	0.956924	MD	0.886757
SCR_R	MD	0.922592	MD	0.810471	MD	0.941378			SCR_R	MD	0.976821	MD	0.794222	MD	0.904043
SCR_L	MD	0.853417	MD	0.794105	MD	0.746865			SCR_L	MD	0.815131	MD	0.755858	MD	0.674173
PCR_R	MD	0.909876	MD	0.960879	MD	0.909876			PCR_R	MD	0.972947	MD	0.969396	MD	0.956924
PCR_L	MD	0.85927	MD	0.971978	MD	0.922592			PCR_L	MD	0.904043	MD	0.983782	MD	0.949839
PTR_R	MD	0.209588	MD	0.19021	MD	0.0582391			PTR_R	MD	0.242757	MD	0.100359	MD	0.0495178
PTR_L	MD	0.11548	MD	0.705673	MD	0.130863			PTR_L	MD	0.129878	MD	0.76734	MD	0.161386
SStratum_R	MD	0.990201	MD	0.657695	MD	0.764185			SStratum_R	MD	0.978415	MD	0.472884	MD	0.655023
SStratum_L	MD	0.746865	MD	0.735085	MD	0.599432			SStratum_L	MD	0.534385	MD	0.587762	MD	0.349672
ExtC_R	MD	0.659136	MD	0.705673	MD	0.971978			ExtC_R	MD	0.642171	MD	0.801428	MD	0.904043
ExtC_L	MD	0.615024	MD	0.85927	MD	0.857531			ExtC_L	MD	0.58022	MD	0.854947	MD	0.850756
Cing_CG_R	MD	0.864155	MD	0.720414	MD	0.705673			Cing_CG_R	MD	0.937989	MD	0.742955	MD	0.76734
Cing_CG_L	MD	0.859413	MD	0.34087	MD	0.42138			Cing_CG_L	MD	0.956924	MD	0.470085	MD	0.614365
Cing_HIP_R	MD	0.0662099	MD	0.286053	MD	0.0362369			Cing_HIP_R	MD	0.100359	MD	0.451869	MD	0.0681677
Cing_HIP_L	MD	0.30993	MD	0.810471	MD	0.333004			Cing_HIP_L	MD	0.316829	MD	0.647345	MD	0.242757
SLF_R	MD	0.94531	MD	0.615024	MD	0.806078			SLF_R	MD	0.953393	MD	0.599017	MD	0.815131
SLF_L	MD	0.866197	MD	0.391289	MD	0.476039			SLF_L	MD	0.937313	MD	0.349672	MD	0.502928
UncF_R	MD	0.209588	MD	0.505056	MD	0.806078			UncF_R	MD	0.182841	MD	0.527669	MD	0.74203
UncF_L	MD	0.00978326	MD	0.94531	MD	0.0662099			UncF_L	MD	0.0200586	MD	0.899331	MD	0.0994627
								z

## Sheet: TableS6
Effects of 15q11.2 BP1-BP2 copy-number variation on seven cognitive tasks from the UK Biobank. pFDR, p value after False Discovery Rate correction. del = deletion, dup = duplication, NoCNV = no pathogenic CNVs.
	Cogntive analysis on neuroimaging sample excluding participants with neurological/psychiatric conditions													Cogntive analysis on neuroimaging sample including participants with neurological/psychiatric conditions
	15q11.2 BP1-BP2 CNV			Deletion vs NoCNV			Duplication vs NoCNV			Dosage				15q11.2 BP1-BP2 CNV			Deletion vs NoCNV			Duplication vs NoCNV			Dosage
	Del, No.	NoCNV, No.	Dup, No.	Cohen’s d (SE)	p-value	pFDR	Cohen’s d (SE)	p-value	pFDR	F statistic	p-value			Del, No.	NoCNV, No.	Dup, No.	Cohen’s d (SE)	p-value	pFDR	Cohen’s d (SE)	p-value	pFDR	F statistic	p-value
Pairs matching	102	28599	112	-0.04 (0.1)	0.63	0.8	0.01 (0.09)	0.88	0.9	F(2,28805) = 0.17	0.84		Pairs matching	105	30018	126	-0.05 (0.1)	0.59	0.69	0.03 (0.09)	0.72	0.76	F(2,30241) = 0.29	0.75
Reaction time	102	28898	113	-0.32 (0.1)	0.001	0.01	0.17 (0.09)	0.07	0.1	F(2,29105) = 7.14	0.0008		Reaction time	105	30330	127	-0.33 (0.1)	0.0004	0.008	0.15 (0.09)	0.08	0.16	F(2,30554) = 7.83	0.0004
Fluid intelligence	89	26690	108	-0.32 (0.1)	0.003	0.01	-0.04 (0.1)	0.71	0.8	F(2,26879) = 4.33	0.01		Fluid intelligence	92	27949	122	-0.33 (0.1)	0.001	0.01	-0.07 (0.09)	0.5	0.6	F(2,28155) =5.12	0.006
Digit span	71	19799	81	-0.29 (0.12)	0.02	0.053	-0.1 (0.11)	0.38	0.5	F(2,19943) = 3.27	0.04		Digit span	72	20712	92	-0.28 (0.12)	0.02	0.053	-0.13 (0.1)	0.2	0.32	F(2,20862) = 3.41	0.03
Symbol substitution	62	15127	55	-0.36 (0.13)	0.005	0.02	0.13 (0.14)	0.33	0.5	F(2,15236) = 4.79	0.008		Symbol substitution	62	15835	58	-0.35 (0.13)	0.007	0.02	0.06 (0.13)	0.63	0.69	F(2,15947) = 4.06	0.02
Trail making A	52	13538	48	-0.29 (0.14)	0.04	0.09	-0.04 (0.14)	0.8	0.8	F(2,13630) = 2.52	0.08		Trail making A	52	14150	51	-0.28 (0.14)	0.04	0.1	-0.018 (0.14)	0.89	0.89	F(2,14245) = 2.35	0.1
Trail making B	52	13538	48	-0.40 (0.14)	0.004	0.02	0.19 (0.14)	0.2	0.3	F(2,13630) = 5.67	0.003		Trail making B	52	14150	51	-0.39 (0.14)	0.006	0.02	0.15 (0.14)	0.29	0.44	F(2,14245) = 5.03	0.007
	Cogntive analysis on all individuals with cognitive data available, excluding participants with neurological/psychiatric conditions													Cogntive analysis on all individuals with cognitive data available, including participants with neurological/psychiatric conditions
	15q11.2 BP1-BP2 CNV			Deletion vs NoCNV			Duplication vs NoCNV			Dosage				15q11.2 BP1-BP2 CNV			Deletion vs NoCNV			Duplication vs NoCNV			Dosage
	Del, No.	NoCNV, No.	Dup, No.	Cohen’s d (SE)	p-value	pFDR	Cohen’s d (SE)	p-value	pFDR	F statistic	p-value			Del, No.	NoCNV, No.	Dup, No.	Cohen’s d (SE)	p-value	pFDR	Cohen’s d (SE)	p-value	pFDR	F statistic	p-value
Pairs matching	1422	350906	1709	-0.11 (0.02)	1.05e-05	3.675e-05	-0.06 (0.02)	0.02	0.04	F(2,354029) = 11.34	1.19e-05		Pairs matching	1557	382816	1896	-0.1 (0.03)	2.83e-05	9e-05	-0.06 (0.02)	0.005	0.01	F(2,386261) = 11.01	1.65e-05
Reaction time	1456	356244	1739	-0.23 (0.03)	< 2e-16	4.2e-15	-0.04 (0.02)	0.14	0.21	F(2,359431) = 33.92	1.87e-15		Reaction time	1597	389278	1936	-0.21 (0.03)	2e-16	4e-15	-0.04 (0.02)	0.16	0.2	F(2,392803) = 32.22	1.02e-14
Fluid Intelligence	437	114896	552	-0.34 (0.05)	6.07e-13	6.3735e-12	0.04 (0.04)	0.39	0.35	F(2,115877) = 25.36	9.76e-12		Fluid Intelligence	487	125001	612	-0.36 (0.05)	5.11e-15	5e-14	-0.02 (0.04)	0.57	0.6	F(2,126092) = 29.89	1.05e-13
Digit Span	95	25394	99	-0.29 (0.1)	0.01	0.01	-0.15 (0.1)	0.14	0.2	F(2,25580) = 4.48	0.01		Digit Span	97	26615	113	-0.28 (0.1)	0.006	0.01	-0.17 (0.09)	0.06	0.1	F(2,26817) = 4.58	0.01
Symbol substitution	326	89674	375	-0.18 (0.06)	0.002	0.004	-0.01 (0.06)	0.8	0.86	F(2,90367) = 5.152	0.006		Symbol substitution	340	94946	397	-0.18 (0.05)	0.0009	0.002	-0.03 (0.05)	0.52	0.6	F(2,95675) = 5.61	0.004
Trail making A	291	79301	326	-0.07 (0.06)	0.18	0.25	-0.07 (0.06)	0.2	0.27	F(2,79910) = 1.66	0.2		Trail making A	302	83828	344	-0.1 (0.06)	0.08	0.13	-0.06 (0.05)	0.3	0.38	F(2,84466) = 1.99	0.1
Trail making B	291	79300	326	-0.29 (0.06)	1.04e-06	4.368e-06	-0.02 (0.06)	0.6	0.85	F(2,79909) = 12.2	5.05e-06		Trail making B	302	83827	344	-0.30 (0.06)	1.85e-07	7e-07	-0.03 (0.05)	0.62	0.62	F(2,84465) = 13.49	1.39e-06

## Sheet: TableS7
Effects of the15q11.2 BP1-BP2 copy number variant on TBSS-derived measures. Results from TukeyHSD pairwise comparisons are shown where both uncorrected p-values (unc.) and FDR corrected p-values (pFDR) are represented, as well as Cohen’s d effect sizes for each comparison.
Only white matter tracts showing any significant group differences after FDR correction are shown. del = deletion, dup = duplication, NoCNV = no pathogenic CNVs.
Dependent variable	Contrast	ROI	t value	p-value (unc.)	pFDR	Effect size Cohen’s d (SE)
Fractional anisotropy	Del vs NoCNV	fornix	-2.75	0.006	0.054	-0.28 (0.1)
		ALIC_L	2.97	0.003	0.04	0.30 (0.1)
		PLIC_R	1.84	0.07	0.2	0.18 (0.1)
		PLIC_L	2.9	0.004	0.04	0.29 (0.1)
		PTR_R	-3.27	0.001	0.02	-0.32 (0.1)
		Cing_CG_R	1.54	0.12	0.3	0.15 (0.1)
		Cing_HIP_R	2.15	0.03	0.1	0.22 (0.1)
		Cing_HIP_L	3.83	0.0001	0.009	0.38 (0.1)
	Dup vs NoCNV	fornix	2.11	0.04	0.2	0.2 (0.1)
		ALIC_L	-1.58	0.1	0.3	-0.15 (0.1)
		PLIC_R	-2.11	0.03	0.2	-0.2 (0.1)
		PLIC_L	-1.9	0.06	0.2	-0.18 (0.09)
		PTR_R	0.76	0.45	0.7	0.07 (0.1)
		Cing_CG_R	-3.12	0.002	0.03	-0.3 (0.1)
		Cing_HIP_R	-3.7	0.0002	0.0098	-0.35 (0.09)
		Cing_HIP_L	-3.17	0.002	0.03	-0.3 (0.1)
	Del vs Dup	fornix	-3.45	0.0006	0.02	-0.48 (0.14)
		ALIC_L	3.24	0.001	0.02	0.44 (0.14)
		PLIC_R	2.79	0.005	0.049	0.43 (0.14)
		PLIC_L	3.42	0.0006	0.02	0.49 (0.14)
		PTR_R	-2.89	0.004	0.04	-0.39 (0.14)
		Cing_CG_R	3.27	0.001	0.02	0.45 (0.14)
		Cing_HIP_R	4.11	4e-05	0.004	0.57 (0.14)
		Cing_HIP_L	4.97	6e-07	0.0002	0.68 (0.14)
Mean Diffusivity	Del vs NoCNV	BodyCC	-3.25	0.001	0.02	-0.33 (0.1)
		fornix	3.11	0.002	0.03	0.31 (0.1)
		Cing_HIP_R	-2.54	0.01	0.07	-0.25 (0.1)
		Unc_L	-3.66	0.0002	0.0098	-0.37 (0.1)
	Dup vs NoCNV	BodyCC	1.75	0.08	0.2	0.17 (0.09)
		fornix	-2.08	0.04	0.2	-0.2 (0.1)
		Cing_HIP_R	1.63	0.1	0.3	0.15 (0.09)
		Unc_L	-0.16	0.87	0.9	-0.02 (0.1)
	Del vs Dup	BodyCC	-3.57	0.0004	0.01	-0.47 (0.14)
		fornix	3.7	0.0002	0.0098	0.47 (0.14)
		Cing_HIP_R	-2.97	0.003	0.04	-0.41 (0.14)
		Unc_L	-2.54	0.01	0.07	-0.38 (0.14)
Axial Diffusivity	Del vs NoCNV	BodyCC	-4.15	3e-05	0.004	-0.41 (0.1)
		SpleniumCC	-3.77	0.0002	0.0097	-0.37 (0.1)
		fornix	2.62	0.009	0.06	0.26 (0.1)
		CST_L	1.53	0.13	0.3	0.15 (0.1)
		ALIC_R	2.98	0.003	0.04	0.3 (0.1)
		PLIC_L	3.29	0.001	0.02	0.33 (0.1)
	Dup vs NoCNV	BodyCC	-0.45	0.65	0.9	-0.04 (0.09)
		SpleniumCC	-0.94	0.35	0.6	-0.09 (0.09)
		fornix	-2.05	0.04	0.2	-0.2 (0.1)
		CST_L	-2.76	0.006	0.053	-0.27 ( 0.1)
		ALIC_R	-0.99	0.32	0.6	-0.09 (0.1)
		PLIC_L	-0.28	0.79	0.9	-0.03 (0.09)
	Del vs Dup	BodyCC	-2.71	0.007	0.06	-0.36 (0.14)
		SpleniumCC	-2.09	0.037	0.2	-0.29 (0.14)
		fornix	3.31	0.0009	0.02	0.44 (0.14)
		CST_L	3.03	0.003	0.04	0.43 (0.14)
		ALIC_R	2.84	0.005	0.04	0.39 (0.14)
		PLIC_L	2.58	0.01	0.07	0.35 (0.14)
Radial Diffusivity	Del vs NoCNV	fornix	3.26	0.001	0.02	0.33 (0.1)
		PLIC_L	-1.89	0.06	0.2	-0.19 (0.1)
		PTR_R	3.05	0.002	0.03	0.3 (0.1)
		Cing_HIP_R	-2.87	0.004	0.04	-0.29 (0.1)
		Cing_HIP_L	-2.94	0.003	0.04	-0.29 (0.1)
	Dup vs NoCNV	fornix	-1.85	0.06	0.2	-0.18 (0.1)
		PLIC_L	2.24	0.03	0.1	0.21 (0.1)
		PTR_R	-1.45	0.15	0.4	-0.14 (0.1)
		Cing_HIP_R	2.95	0.003	0.04	0.28 (0.09)
		Cing_HIP_L	1.22	0.22	0.5	0.12 (0.1)
	Del vs Dup	fornix	3.64	0.0003	0.0098	0.47 (0.14)
		PLIC_L	-2.92	0.004	0.04	-0.45 (0.14)
		PTR_R	3.21	0.001	0.02	0.43 (0.14)
		Cing_HIP_R	-4.12	4e-05	0.004	-0.57 (0.14)
		Cing_HIP_L	-2.97	0.003	0.04	-0.4 (0.14)

## Sheet: TableS8
Significant interaction effect (not corrected) between copy-number and age for copy-number effects on fractional anisotropy. These p-values did not survive FDR correction.
	Copy-number		Age		Copy-number * Age
White matter tract	F statistics	p-value	F statistics	p-value	F statistics	p-value
BodyCC	F(2,28633) = 2.3	0.1	F(1,28633) =2166.44	< 2e-16	F(2,28633) =3.55	0.03
SpleniumCC	F(2,28732) =1.24	0.29	F(1,28732) =89.13	<2e-16	F(2,28732) = 3.17	0.04
ALIC_R	F(2,28702) = 3.99	0.02	F(1,28702) =1013.74	<2e-16	F(2,28702) =3.17	0.04
ALIC_L	F(2,28664) =6.28	0.002	F(1,28664) =956.99	<2e-16	F(2,28664) =3.01	0.04
Results for cognitive performance, including an interaction term between copy-number and age. All individuals with cognitive data available were used in this analysis. The p-values shown are not corrected.
	Copy-number		Age		Copy-number * Age
Test	F statistics	p-value	F statistics	p-value	F statistics	p-value
Pairs matching	F(2,354027) =11.34	1.19e-05	F(1,354027) = 10605.62	< 2e-16	F(2,354027) =2.33	0.08
Reaction time	F(2,359429) = 33.92	1.87e-15	F(1,359429) = 42643.12	< 2e-16	F(2,359429) = 0.71	0.49
Fluid Intelligence	F(2,115875) = 25.36	9.76e-12	F(1,115875) = 1006.55	< 2e-16	F(2,115875) = 2.45	0.09
Digit Span	F(2,25578) = 4.48	0.01	F(1,25578) = 595.82	< 2e-16	F(2,25578) = 0.35	0.7
Symbol substitution	F(2,90365) = 5.15	0.006	F(1,90365) = 22691.13	< 2e-16	F(2,90365) = 1.36	0.26
Trail making A	F(2,79908) = 1.66	0.19	F(1,79908) = 9026.9	< 2e-16	F(2,79908) = 2.18	0.1
Trail making B	F(2,79907) = 12.2	5.05e-06	F(1,79908) = 14658	< 2e-16	F(2,79908) = 0.34	0.71

## Sheet: TableS9
Significant interaction effect (not corrected) between copy-number and sex for copy-number effects on fractional anisotropy. The p-values did not survive FDR correction.
	Copy number		Sex		Copy number * Sex
White matter tract	F statistics	p-value	F statistics	p-value	F statistics	p-value
ACR_L	F(2,28743) = 0.95	0.39	F(1,28743) = 358.08	< 2e-16	F(2,28743) = 3.41	0.03
Cing_CG_R	F(2,28773) = 7.31	0.0007	F(1, 28773) =414.89	< 2e-16	F(2, 28773) = 6.64	0.001
Cing_HIP_L	F(2,28737) = 14.34	6e-07	F(1,28737) = 329.21	< 2e-16	F(2,28737) = 3.31	0.04
Results for cognitive performance, including an interaction term between copy-number and sex. All individuals with cognitive data available were used in this analysis. The p-values shown are not corrected.
	Copy number		Sex		Copy number * Sex
Test	F statistics	p-value	F statistics	p-value	F statistics	p-value
Pairs matching	F(2,354027) =11.34	1.19e-05	F(1,354027) = 100.95	< 2e-16	F(2,354027) =0.33	0.72
Reaction time	F(2,359429) = 33.92	1.87e-15	F(1,359429) = 3131.64	< 2e-16	F(2,359429) = 1.87	0.13
Fluid Intelligence	F(2,115875) = 25.36	9.76e-12	F(1,115875) = 402.48	< 2e-16	F(2,115875) = 0.31	0.74
Digit Span	F(2,25578) = 4.48	0.01	F(1,25578) = 185.75	< 2e-16	F(2,25578) = 0.02	0.98
Symbol substitution	F(2,90365) = 5.15	0.006	F(1,90365) = 113.19	< 2e-16	F(2,90365) = 0.54	0.58
Trail making A	F(2,79908) = 1.66	0.19	F(1,79908) = 329.39	< 2e-16	F(2,79908) = 0.43	0.65
Trail making B	F(2,79907) = 12.2	5.05e-06	F(1,79907) = 67.13	< 2e-16	F(2,79907) = 0.7	0.55
